# Supplementary material for: Garcixanthone E and Garcimangophenone C: New Metabolites from Garcinia mangostana and Their Cytotoxic and Alpha Amylase Inhibitory Potential
Source: Life (Basel). 2022 Nov 14;12(11):1875. doi: 10.3390/life12111875 (PMC9696494; doi:10.3390/life12111875)
Supplement: Supplementary file 1 [file life-12-01875-s001.zip]

Archive with 1 entries (1 files):
- life-2000522-supplementary.pdf
